# Supplementary material for: SpyTagged Mimotope Peptide Mediated Competitive Antigen-Based Rapid Quantitative Immunoassays for Uniconazole Residue
Source: Foods. 2025 Dec 18;14(24):4358. doi: 10.3390/foods14244358 (PMC12733066; doi:10.3390/foods14244358)
Supplement: Supplementary file 1 [file foods-14-04358-s001.zip]

Archive with 1 entries (1 files):
- foods-3964741-supplementary.pdf
